# Supplementary material for: Tumor-Infiltrating Lymphocytes and Cancer Markers in Osteosarcoma: Influence on Patient Survival
Source: Cancers (Basel). 2021 Dec 2;13(23):6075. doi: 10.3390/cancers13236075 (PMC8656728; doi:10.3390/cancers13236075)
Supplement: Supplementary file 1 [file cancers-13-06075-s001.zip]

Archive with 1 entries (1 files):
- cancers-1459383-supplementary.pdf
